# Supplementary material for: Identification of winter moth (Operophtera brumata) refugia in North Africa and the Italian Peninsula during the last glacial maximum
Source: Ecol Evol. 2019 Nov 18;9(24):13931–41. doi: 10.1002/ece3.5830 (PMC6953680; doi:10.1002/ece3.5830)
Supplement: Supplementary file 2 [file ECE3-9-13931-s002.txt]

		loc_01619		loc_02339		loc_28247		loc_34463		loc_07650		loc_29309		loc_02565		loc_32985		loc_00952		loc_03475		loc_12853		loc_31399		loc_02191		loc_00672		loc_01585		loc_24979		loc_12042		loc_24011		loc_03280		loc_18760		loc_05159		loc_16696		loc_03270		loc_01762
15-177-01	1	212	215	116	116	224	226	268	273	201	201	170	172	191	191	287	287	177	181	304	304	257	260	179	179	178	188	313	321	218	218	170	170	257	267	216	216	294	294	194	196	307	307	258	260	150	153	172	172
15-177-02	1	212	212	116	116	220	222	273	308	201	201	172	174	191	197	287	287	177	181	304	304	257	257	177	177	200	244	311	319	202	202	170	170	257	259	206	226	285	294	196	200	307	307	268	268	150	150	-9	-9
15-177-03	1	212	215	-9	-9	220	230	268	308	201	201	-9	-9	197	197	287	287	177	179	304	304	257	260	171	175	178	188	315	323	190	202	170	170	259	261	202	212	294	294	196	196	307	307	258	262	150	150	163	166
15-177-04	1	212	215	116	116	222	226	268	303	201	201	172	174	191	197	287	287	177	291	304	304	254	257	179	179	174	202	-9	-9	202	202	170	170	259	271	214	218	285	294	190	198	307	307	262	268	150	150	166	166
15-177-05	1	212	215	120	120	220	222	258	268	201	201	170	172	197	197	287	287	175	183	304	308	257	263	179	181	202	204	303	313	222	222	170	170	257	311	210	212	294	294	190	196	307	307	260	270	150	159	-9	-9
15-177-06	1	215	215	120	120	222	228	273	273	201	201	172	174	191	191	287	287	179	181	304	306	257	263	175	179	188	192	319	319	190	210	170	170	257	265	204	218	285	294	196	198	307	307	258	258	150	162	-9	-9
15-177-07	1	212	215	-9	-9	222	224	273	303	201	201	174	174	191	191	287	287	177	177	304	308	260	260	175	179	190	238	313	323	194	210	170	170	257	279	208	222	294	294	198	204	304	307	258	284	150	150	-9	-9
15-177-08	1	215	215	126	126	222	224	263	268	201	201	170	174	191	197	287	287	175	179	304	304	257	260	171	179	174	188	-9	-9	190	202	170	170	259	261	208	210	294	294	196	198	307	307	258	278	150	150	166	172
15-177-09	1	212	215	116	116	230	238	253	273	201	201	172	174	197	197	287	287	181	273	304	304	257	257	179	179	-9	-9	313	313	198	206	170	170	257	259	212	218	294	294	196	196	304	307	260	276	159	159	-9	-9
15-177-10	1	212	212	-9	-9	226	230	263	268	199	199	172	174	197	197	287	287	177	181	304	308	260	260	175	179	162	178	303	319	190	218	170	170	265	271	216	228	294	294	196	196	307	307	256	266	150	159	-9	-9
15-177-11	1	215	215	116	116	220	224	268	273	201	201	172	176	191	197	287	287	177	183	304	304	257	260	171	179	174	220	313	319	186	190	164	170	259	259	202	216	294	294	196	196	298	307	258	258	150	162	166	166
15-177-12	1	212	212	-9	-9	224	224	273	283	201	201	172	174	197	197	287	287	271	285	304	308	257	260	177	179	226	226	323	323	186	222	170	170	277	297	210	212	294	294	196	196	304	307	258	258	150	150	169	169
15-177-13	1	212	212	120	120	220	242	273	288	201	201	172	172	197	197	287	287	177	181	304	304	257	257	177	179	-9	-9	313	313	202	222	170	170	259	271	200	214	294	294	196	196	304	307	-9	-9	150	150	-9	-9
15-177-14	1	212	212	116	116	218	224	268	268	201	201	168	172	191	197	287	287	179	181	304	304	257	260	173	179	208	220	315	323	198	202	170	170	257	271	172	220	288	294	196	196	307	307	258	272	150	150	151	151
15-177-15	1	212	215	120	120	220	224	263	268	201	201	172	174	191	197	287	287	175	177	304	304	257	257	171	179	202	210	313	313	202	206	170	170	259	305	194	212	297	297	196	198	307	307	258	258	150	150	169	169
15-177-16	1	212	212	126	126	220	222	268	273	201	201	174	174	197	197	287	287	175	177	304	308	257	257	179	179	202	244	313	319	202	206	170	170	251	261	218	226	294	297	196	198	307	307	258	274	150	150	-9	-9
15-177-17	1	212	215	-9	-9	222	222	273	273	201	201	174	174	191	197	287	287	169	181	304	304	-9	-9	169	169	168	200	307	313	202	206	170	170	305	311	202	218	294	294	196	196	307	307	250	258	150	159	181	181
15-177-18	1	212	215	146	146	222	224	258	318	201	201	172	174	194	197	287	287	181	211	304	318	260	260	169	179	188	202	323	323	202	202	170	170	251	257	192	216	294	294	196	196	-9	-9	250	260	150	150	-9	-9
15-177-19	1	212	215	-9	-9	222	238	273	273	201	201	172	174	191	197	287	287	177	183	304	304	257	257	179	179	188	188	313	319	202	214	170	170	259	259	220	226	294	294	190	198	307	307	258	260	159	159	-9	-9
15-177-20	1	215	215	-9	-9	222	224	243	243	201	201	168	172	191	194	287	287	177	181	-9	-9	257	257	169	179	174	188	313	319	194	222	170	170	259	265	212	212	294	294	196	196	307	307	258	290	150	159	-9	-9
15-177-21	1	215	215	120	126	222	224	263	263	201	203	172	174	194	197	287	287	177	177	308	308	257	257	169	179	174	200	311	319	190	206	170	170	259	259	186	212	294	297	196	198	307	307	258	260	159	159	-9	-9
15-177-22	1	212	215	116	116	224	228	298	298	201	201	172	174	197	197	287	287	177	177	304	312	251	260	179	179	178	202	313	319	202	206	170	170	267	269	214	214	288	294	194	196	307	307	258	260	150	150	-9	-9
15-177-23	1	212	212	120	126	220	228	268	268	201	201	174	174	188	197	287	287	177	177	304	310	257	257	177	179	-9	-9	313	321	190	202	170	170	257	299	202	206	294	294	196	200	307	307	258	258	150	150	-9	-9
15-177-24	1	206	215	-9	-9	224	226	258	273	201	201	172	174	191	191	287	287	173	177	304	306	260	266	179	181	174	188	309	315	202	202	170	170	269	269	212	242	294	300	196	198	307	307	258	260	150	150	-9	-9
15-177-25	1	212	215	116	120	224	226	273	278	201	201	172	174	197	197	287	287	177	181	304	304	257	260	175	179	178	190	313	313	202	206	170	170	259	265	204	230	294	294	196	198	304	307	258	262	150	150	169	169
15-177-26	1	215	215	124	124	224	224	273	278	201	201	170	174	194	197	287	287	173	177	304	304	257	257	169	175	188	188	303	313	202	206	170	170	261	261	212	216	288	300	196	198	307	307	262	282	150	150	169	169
15-177-27	1	212	212	126	126	224	226	243	278	201	201	170	174	197	197	287	287	173	177	304	304	257	260	169	175	188	188	313	313	206	206	170	170	261	277	202	216	288	300	196	198	307	307	258	282	150	150	-9	-9
15-177-28	1	215	215	120	120	220	224	268	268	201	203	172	174	191	197	287	287	175	177	304	304	254	260	177	179	174	218	313	323	190	206	170	170	257	305	210	212	294	294	198	198	307	307	258	270	150	150	-9	-9
06-170-11	2	206	212	116	126	-9	-9	268	318	211	219	172	184	191	200	287	287	175	183	304	304	257	257	175	175	188	196	349	351	214	234	173	173	257	335	186	206	294	300	198	202	319	325	258	260	150	303	175	178
06-170-15	2	212	212	116	124	242	260	268	288	203	203	172	182	191	191	287	287	175	327	304	304	257	260	163	163	184	202	325	329	206	210	173	179	289	347	200	216	294	294	202	202	292	304	258	258	150	306	166	181
06-170-20	2	212	215	116	126	216	218	243	253	201	211	168	178	191	197	287	287	175	273	304	306	257	260	163	177	184	196	327	327	182	246	167	170	257	349	186	214	276	294	196	198	304	316	266	266	150	303	181	199
06-170-23	2	212	212	116	124	218	218	263	303	205	219	180	196	188	197	281	287	283	317	304	304	257	260	171	173	280	282	325	327	206	206	170	206	257	291	192	204	294	297	196	196	316	316	256	258	153	306	175	175
06-170-24	2	212	215	116	122	220	220	268	288	211	219	170	170	191	194	263	287	275	301	304	304	257	260	163	163	188	188	333	335	198	206	173	173	259	329	204	208	276	294	196	204	304	307	260	260	150	150	166	178
06-170-30	2	206	212	438	438	218	258	243	328	203	211	168	178	191	200	287	287	177	179	304	304	260	260	177	177	184	184	325	331	194	206	173	227	291	333	196	220	276	294	196	198	292	292	260	264	159	159	178	178
06-172-03	2	212	212	126	126	234	236	268	268	217	219	180	186	191	209	281	287	187	187	298	304	251	254	177	179	184	184	317	325	198	210	179	218	257	257	194	198	282	297	196	196	304	310	-9	-9	150	150	166	175
06-172-07	2	206	212	126	126	232	242	243	283	203	203	180	186	191	197	281	287	175	317	304	308	257	260	171	179	186	186	325	325	206	234	164	173	291	291	204	210	297	297	196	206	304	325	260	260	150	153	181	214
06-172-18	2	212	215	116	124	240	278	268	278	219	221	170	172	197	200	281	287	175	181	304	304	257	257	163	169	196	202	327	331	182	206	164	164	257	275	216	236	300	300	192	196	304	307	256	258	150	150	157	157
06-172-23	2	206	215	116	116	226	234	253	288	203	213	174	180	200	209	287	290	271	283	304	304	260	260	163	177	184	198	331	349	194	206	179	182	291	291	-9	-9	291	294	198	198	307	307	260	260	150	156	178	178
06-172-26	2	206	212	116	438	226	232	243	273	211	211	180	180	200	203	281	287	181	181	304	304	260	260	163	181	192	202	319	323	182	206	173	188	285	339	204	224	288	288	198	198	304	307	258	260	150	150	178	184
06-172-27	2	212	215	124	438	220	252	268	308	203	219	172	184	197	200	287	290	175	183	304	304	257	260	165	165	188	188	323	327	198	206	167	173	263	291	202	204	294	294	198	202	304	307	256	258	150	150	160	160
06-172-29	2	203	206	124	438	216	222	253	333	203	219	170	180	191	191	281	290	175	183	304	304	254	260	175	179	188	188	325	331	186	206	164	164	335	335	200	202	294	300	196	208	292	325	262	262	150	150	166	175
06-172-30	2	206	215	116	124	218	222	243	268	217	219	180	180	197	200	281	287	191	297	304	304	242	257	163	177	184	184	323	329	194	214	173	173	257	271	202	204	303	303	196	198	316	325	258	260	150	303	181	181
06-168-05	2	206	215	126	438	220	230	243	268	219	219	172	174	191	200	287	287	175	289	304	304	254	254	161	175	188	188	325	329	206	230	164	173	257	291	200	210	-9	-9	202	202	304	307	256	256	150	303	157	157
06-168-11	2	212	212	124	438	220	234	243	268	203	215	178	180	191	191	281	287	297	297	304	304	254	257	177	179	188	198	329	329	214	226	173	173	261	267	202	204	294	294	196	196	295	307	258	260	150	156	-9	-9
06-168-14	2	212	215	126	126	220	220	253	263	203	211	172	172	191	200	287	287	175	181	304	306	257	260	177	179	188	300	325	333	206	258	173	173	257	257	202	226	294	297	202	202	298	307	256	260	150	150	175	175
06-168-16	2	212	212	126	438	210	218	253	253	219	219	172	180	191	197	287	287	175	175	304	304	257	260	165	179	188	302	321	327	206	234	164	170	291	343	206	212	294	294	196	202	298	316	260	260	144	150	157	166
06-168-20	2	212	215	116	126	210	218	243	253	203	203	164	170	200	200	287	287	175	325	304	304	257	260	177	177	184	184	331	331	206	258	170	170	267	289	186	196	276	297	196	198	310	316	-9	-9	153	306	166	175
06-168-23	2	206	212	124	126	218	220	253	263	203	219	174	180	194	194	290	290	181	181	304	304	257	257	171	177	188	188	325	325	206	258	164	170	257	289	202	202	276	294	196	202	292	325	260	260	150	150	178	178
06-168-25	2	203	212	116	116	218	224	243	268	219	219	170	196	191	203	290	290	175	179	304	304	257	260	165	177	184	184	329	329	190	206	164	173	257	271	198	204	276	294	196	198	307	310	258	258	150	150	157	175
06-168-30	2	212	215	124	124	232	238	273	273	203	221	170	184	197	197	287	290	175	175	304	304	257	260	163	179	188	194	331	333	206	206	173	185	257	265	186	198	276	297	196	196	310	316	-9	-9	150	153	184	184
06-171-06	2	212	212	122	126	234	246	258	288	211	215	178	182	191	191	287	287	175	181	304	304	257	260	163	187	184	186	337	353	174	206	170	170	259	291	202	210	297	297	198	198	292	307	258	260	150	150	178	178
06-171-07	2	209	212	124	438	218	236	268	268	207	219	168	170	191	197	287	287	175	183	304	304	254	254	171	171	184	188	325	325	202	214	164	173	257	257	186	202	294	294	198	202	304	310	260	260	150	153	172	172
06-171-08	2	212	212	122	126	226	236	253	268	211	215	170	196	191	200	281	287	181	325	304	304	260	260	169	177	188	188	325	327	206	226	167	173	267	459	202	202	294	294	198	198	304	310	258	258	150	303	157	175
06-171-09	2	212	215	116	124	216	224	248	253	211	219	170	170	200	200	281	281	181	283	304	304	254	260	163	175	184	184	325	329	206	210	173	197	331	343	204	204	294	294	196	202	304	304	256	260	150	150	175	175
06-171-10	2	212	212	116	126	222	224	273	313	219	221	170	180	191	209	287	290	183	283	304	306	248	263	173	173	184	184	323	331	194	214	173	173	299	347	204	216	294	294	198	200	307	310	258	258	150	156	169	175
06-171-12	2	212	212	126	438	220	234	273	278	211	219	178	182	188	191	281	287	271	283	304	304	257	257	163	169	188	196	329	329	206	214	167	218	257	271	186	208	297	297	196	196	304	304	258	258	150	303	157	181
06-171-15	2	212	212	126	214	208	216	253	268	195	219	170	170	191	191	287	287	175	357	304	304	257	260	171	179	188	188	329	329	182	210	164	164	257	291	202	202	294	297	202	204	292	316	258	258	150	153	157	157
18-164-01	3	212	212	124	128	226	240	268	283	219	225	180	190	194	200	287	287	179	179	304	304	-9	-9	167	171	186	204	317	323	202	210	164	170	287	287	196	206	-9	-9	192	204	300	300	256	256	150	153	-9	-9
18-164-02	3	212	215	440	440	228	230	243	313	203	275	182	184	203	203	281	287	177	179	304	304	254	260	163	163	196	208	325	337	206	206	164	164	285	285	198	206	-9	-9	204	206	307	310	260	260	150	153	-9	-9
18-164-03	3	212	212	116	116	222	228	253	253	253	263	180	180	194	197	281	287	-9	-9	298	304	260	260	163	171	186	208	323	325	194	210	164	241	287	291	190	196	-9	-9	190	204	318	318	-9	-9	150	150	-9	-9
18-164-04	3	212	215	116	116	226	228	253	253	221	251	178	178	191	197	281	281	179	185	298	304	-9	-9	171	171	194	196	317	327	186	202	164	164	275	309	204	208	-9	-9	190	206	300	316	254	254	150	150	-9	-9
18-164-05	3	212	215	116	438	216	226	253	253	203	261	176	180	197	203	281	287	179	179	304	304	257	260	171	171	196	206	323	327	174	214	173	239	269	287	198	202	297	312	204	206	300	300	260	260	150	153	-9	-9
18-164-06	3	212	215	116	438	228	238	253	253	229	285	180	184	191	203	281	287	177	179	304	304	254	260	173	175	206	208	337	355	206	218	164	164	269	289	190	190	294	294	204	204	300	318	256	256	150	150	145	145
18-164-07	3	212	215	116	126	214	236	253	263	229	245	178	182	197	212	287	287	-9	-9	304	304	254	260	171	171	186	186	335	337	202	214	164	176	289	317	200	204	294	294	204	206	307	307	256	256	-9	-9	-9	-9
18-164-08	3	212	212	128	438	226	234	253	253	221	227	178	182	197	197	287	287	-9	-9	298	304	257	260	167	171	184	186	327	327	210	218	164	164	313	313	190	202	276	294	204	206	300	300	256	256	150	150	145	193
18-164-09	3	215	215	128	436	218	224	273	328	243	245	180	180	197	197	-9	-9	179	187	304	304	254	254	171	171	186	186	325	327	206	214	164	164	289	289	202	206	294	312	206	206	310	326	-9	-9	150	150	187	187
18-164-10	3	212	212	116	116	216	228	253	308	221	239	176	182	197	200	-9	-9	179	187	304	304	260	260	163	171	186	186	317	325	194	202	170	176	267	287	196	202	273	294	204	206	300	318	-9	-9	150	150	-9	-9
18-164-11	3	212	215	116	124	222	248	253	328	253	263	180	180	194	197	281	281	-9	-9	298	304	260	260	163	167	-9	-9	323	325	194	206	164	241	289	291	196	206	-9	-9	190	204	310	318	256	256	150	150	-9	-9
18-164-12	3	212	215	116	130	230	238	288	328	225	259	174	180	197	200	281	287	179	183	304	304	254	257	171	171	186	208	327	337	210	214	164	164	269	285	190	190	294	297	208	216	307	326	256	256	150	150	-9	-9
18-164-13	3	212	212	116	116	224	228	253	338	221	221	174	180	197	197	287	287	179	179	304	304	260	260	173	173	186	186	323	323	226	226	164	164	287	311	190	208	294	312	204	206	307	307	-9	-9	150	150	-9	-9
18-164-14	3	212	212	116	128	224	248	253	268	217	237	176	180	197	197	281	287	-9	-9	304	304	254	260	171	171	208	208	325	327	202	210	164	170	285	285	190	206	294	294	204	204	307	310	254	254	150	150	196	199
18-164-15	3	212	212	124	124	216	248	253	328	225	263	180	180	194	197	281	281	-9	-9	304	304	260	260	163	171	186	208	323	325	198	206	164	241	287	315	190	196	294	294	190	204	318	318	254	256	150	150	172	172
18-164-16	3	212	212	116	128	216	224	253	273	203	239	180	184	194	197	281	287	179	179	304	304	254	257	167	171	196	208	317	317	214	214	164	164	271	287	190	196	297	297	204	204	328	328	256	258	150	150	-9	-9
18-164-17	3	212	215	124	436	216	228	243	313	203	237	176	180	197	197	281	287	179	179	304	304	-9	-9	167	171	184	196	337	341	190	214	161	164	321	331	192	194	-9	-9	196	208	-9	-9	258	258	150	150	-9	-9
18-164-18	3	212	215	116	116	222	230	253	358	203	227	174	180	194	200	281	287	179	179	304	304	245	254	171	173	186	186	337	337	210	210	161	164	285	311	196	198	-9	-9	204	204	300	307	258	258	150	150	-9	-9
18-164-19	3	206	212	116	116	220	228	253	313	203	259	176	184	194	197	287	287	-9	-9	304	304	254	260	171	171	186	186	317	355	202	222	164	164	291	337	190	190	-9	-9	206	216	307	310	256	256	150	150	-9	-9
18-164-20	3	212	212	116	124	236	236	253	253	217	257	176	180	191	191	281	287	179	189	304	304	-9	-9	167	173	186	196	317	337	210	214	164	170	267	289	196	200	-9	-9	196	204	307	318	256	260	150	150	-9	-9
18-164-21	3	-9	-9	116	116	224	224	253	253	239	251	178	180	191	197	281	287	179	287	304	304	260	260	173	173	186	186	337	337	-9	-9	164	236	285	327	198	226	297	297	204	204	328	328	-9	-9	150	150	-9	-9
18-164-22	3	212	212	116	126	218	232	253	253	209	253	170	178	197	203	281	287	179	179	304	304	-9	-9	171	171	186	186	317	323	198	206	164	170	267	287	196	204	297	312	204	206	300	307	254	254	150	159	145	145
18-164-23	3	212	215	118	438	228	238	253	253	229	285	-9	-9	197	197	281	287	179	179	304	304	254	260	173	175	184	208	325	341	206	218	164	218	269	289	208	218	294	294	204	204	-9	-9	256	258	150	150	145	145
18-164-24	3	212	215	116	436	234	236	253	318	261	261	178	180	197	197	287	287	179	181	304	304	260	260	171	171	186	186	327	361	206	218	164	170	277	277	190	202	297	297	202	206	310	310	256	256	150	153	145	145
18-164-25	3	212	212	116	128	228	230	253	283	227	251	176	180	197	197	281	287	179	187	304	304	-9	-9	171	171	184	186	337	375	202	202	164	170	267	287	204	206	-9	-9	204	208	-9	-9	252	252	150	150	-9	-9
18-164-26	3	212	215	116	116	216	216	253	273	203	225	172	182	191	191	281	287	179	179	304	304	254	260	171	173	-9	-9	325	355	198	210	164	173	289	311	190	190	-9	-9	204	206	328	328	260	260	150	150	-9	-9
06-192-01	4	212	215	116	126	246	252	268	288	207	209	170	182	200	200	287	287	181	319	304	306	242	257	163	175	-9	-9	327	331	194	206	179	197	263	337	-9	-9	294	294	-9	-9	271	283	258	260	150	150	166	166
06-192-03	4	212	215	124	214	234	248	243	283	207	217	170	170	188	188	287	287	171	171	304	310	260	260	163	175	204	210	331	331	194	194	164	164	277	299	204	204	294	294	198	198	295	307	258	258	150	150	175	181
06-192-05	4	212	212	116	116	216	218	243	293	219	219	168	200	188	191	287	287	319	319	304	304	260	260	177	177	188	204	331	331	206	206	203	203	-9	-9	202	218	297	297	196	196	307	307	260	260	150	150	178	178
06-192-06	4	212	212	116	116	260	298	243	298	207	224	166	170	188	191	287	287	273	287	304	304	260	272	163	177	184	212	321	325	182	182	164	200	271	355	198	204	312	312	194	196	307	307	258	260	150	150	172	181
06-192-11	4	212	215	124	124	216	236	288	333	207	207	170	180	191	191	287	287	291	307	304	310	257	260	177	179	198	198	321	331	214	214	164	173	291	333	204	208	294	303	196	198	307	307	258	260	150	150	157	190
06-192-12	4	212	215	124	438	238	242	253	283	207	247	172	182	188	191	287	287	171	183	304	304	-9	-9	175	175	208	220	325	333	-9	-9	164	164	273	291	210	218	300	300	198	198	283	283	258	260	150	150	181	181
06-192-13	4	212	215	116	116	260	298	243	268	207	207	170	182	188	197	281	287	269	319	304	304	260	272	177	179	184	184	325	325	182	182	179	200	271	271	204	204	294	303	196	198	307	307	258	258	150	150	172	172
06-192-14	4	212	215	214	214	234	238	268	288	209	221	170	196	188	200	287	290	171	299	304	310	242	260	175	187	184	202	321	333	206	206	164	164	257	325	204	212	273	273	196	206	307	307	258	258	150	150	-9	-9
06-192-15	4	212	215	124	124	238	248	243	278	211	219	182	198	188	197	281	287	183	321	304	306	-9	-9	177	179	184	204	325	329	194	214	170	197	291	467	200	204	291	291	198	204	307	307	258	258	153	303	157	220
06-189-01	4	212	215	116	124	242	248	253	288	207	221	180	180	191	197	287	287	183	183	304	306	242	260	179	179	210	210	323	333	206	206	155	164	467	467	196	206	294	297	198	198	307	307	256	256	150	150	211	211
06-189-02	4	212	212	116	116	220	242	253	253	-9	-9	172	182	188	197	287	287	-9	-9	304	304	254	260	177	187	186	186	325	325	194	194	164	203	257	271	202	218	300	300	198	198	307	307	256	258	153	303	175	175
06-189-03	4	206	215	124	124	216	222	268	293	203	221	174	184	191	191	287	287	-9	-9	304	304	242	260	-9	-9	188	196	325	329	210	210	164	164	-9	-9	202	204	294	294	196	198	304	304	260	260	150	150	-9	-9
06-189-04	4	212	212	116	438	228	234	243	333	-9	-9	170	180	197	200	281	290	-9	-9	304	304	260	260	163	171	188	188	319	337	206	230	170	179	291	291	202	202	297	297	196	198	-9	-9	258	292	150	150	178	178
06-189-06	4	215	215	116	124	226	228	253	268	203	203	170	170	188	191	287	287	-9	-9	304	304	260	260	179	181	188	210	317	325	194	194	164	197	265	333	202	206	282	282	196	198	-9	-9	260	260	150	150	166	178
06-189-08	4	212	215	116	116	234	240	243	328	209	221	178	182	188	191	281	287	-9	-9	304	310	257	260	169	175	184	188	323	329	182	186	176	176	333	335	204	212	294	297	198	198	-9	-9	260	260	150	150	157	166
06-189-09	4	206	215	116	116	220	230	253	328	203	219	170	184	191	200	287	287	287	295	304	304	254	260	173	179	184	200	323	333	202	206	167	179	337	337	190	222	294	297	196	198	307	307	258	260	153	156	-9	-9
06-189-12	4	215	215	116	124	230	236	253	268	203	207	170	170	197	197	287	287	287	287	304	304	-9	-9	153	175	202	202	319	319	182	206	167	170	265	339	198	200	294	297	196	198	307	307	258	258	150	150	166	166
06-189-14	4	215	215	124	124	220	248	243	253	207	219	184	184	191	191	287	287	181	181	304	304	260	260	179	179	184	184	325	325	206	206	155	164	257	285	198	210	294	297	198	198	283	283	-9	-9	150	150	184	184
06-189-17	4	206	212	116	116	216	240	253	288	209	209	170	180	191	197	287	287	299	299	304	304	257	263	163	177	180	180	329	331	182	190	170	170	271	291	202	216	294	297	196	198	307	307	256	256	153	153	166	175
06-189-20	4	212	212	116	116	236	256	253	268	203	207	170	186	188	188	287	287	179	291	304	306	260	260	165	185	178	188	329	333	206	206	164	164	263	345	202	204	276	297	198	198	307	307	258	260	150	150	175	175
06-190-03	4	212	215	124	124	234	246	253	288	207	219	170	170	191	191	287	287	181	289	304	306	260	260	163	175	196	196	325	333	182	198	176	179	263	267	204	204	294	297	196	200	283	313	258	260	150	150	199	199
06-190-04	4	212	212	116	116	228	232	253	283	207	207	170	170	191	197	281	287	171	171	304	306	260	272	171	177	212	212	321	345	194	194	164	173	257	285	196	202	294	294	192	198	283	283	258	258	150	150	190	190
06-190-05	4	215	215	116	124	218	236	253	288	209	209	180	180	197	209	287	287	293	313	304	304	260	260	163	179	180	208	319	333	206	206	164	233	271	291	196	200	297	297	196	196	307	307	258	260	150	150	-9	-9
06-190-07	4	212	215	116	438	236	238	268	283	207	219	182	184	191	191	287	287	179	179	304	306	254	254	153	175	186	224	329	361	194	206	170	182	259	267	194	198	294	294	198	198	307	307	258	258	150	150	169	175
06-190-11	4	212	215	116	124	218	230	253	278	207	224	170	170	191	191	287	287	317	317	304	306	260	260	175	181	184	184	319	319	194	194	164	164	291	291	206	224	294	294	196	196	283	283	258	260	150	150	160	160
06-190-15	4	215	215	116	124	220	240	283	333	207	209	172	182	191	197	287	287	287	297	304	304	254	254	181	185	204	204	331	341	182	206	164	164	285	337	204	218	297	297	198	198	307	307	258	258	150	150	175	175
06-190-17	4	212	215	122	126	242	244	253	268	207	207	176	182	191	191	287	287	321	321	304	306	-9	-9	175	175	196	210	325	331	206	206	164	179	291	291	206	230	297	300	198	198	271	307	260	260	150	303	175	175
06-190-18	4	212	215	116	124	234	242	273	288	207	219	180	186	191	191	287	287	171	325	306	306	257	260	169	171	204	216	325	331	182	182	164	179	345	461	190	194	297	297	198	202	283	307	260	305	150	150	160	169
06-190-19	4	212	212	120	124	226	242	243	288	207	213	170	170	188	188	287	287	285	333	304	304	254	254	179	183	200	200	327	327	198	198	164	200	267	343	204	204	294	294	198	198	-9	-9	258	258	150	150	157	157
06-190-20	4	215	215	214	438	220	260	278	283	207	213	180	182	191	191	287	287	185	305	306	306	257	260	177	179	180	188	321	323	198	230	173	206	263	287	198	210	294	312	198	198	271	283	258	260	150	150	169	181
18-090-01	5	212	215	126	126	244	244	268	288	213	213	172	198	191	200	287	287	175	175	304	304	-9	-9	177	179	186	188	321	325	206	206	173	173	259	259	186	194	-9	-9	196	198	307	307	-9	-9	150	150	-9	-9
18-090-02	5	212	212	124	126	220	248	243	273	213	215	172	198	200	203	281	287	175	175	304	304	257	260	173	175	186	186	323	325	182	206	173	173	257	259	186	202	294	294	204	204	307	316	256	258	150	150	175	175
18-090-05	5	212	212	126	126	232	242	253	268	203	203	172	198	191	200	281	287	175	175	304	304	257	257	165	185	186	186	341	343	182	182	173	173	261	291	186	194	294	294	204	204	-9	-9	256	256	150	150	-9	-9
18-090-06	5	212	215	124	126	224	238	268	268	205	205	174	174	-9	-9	287	287	175	175	304	304	257	260	171	179	188	188	327	341	194	194	173	173	257	257	186	194	294	294	202	204	307	318	256	256	150	156	157	175
18-090-07	5	206	212	126	126	232	242	263	333	203	213	172	172	191	200	287	287	-9	-9	304	304	260	260	175	175	186	186	331	341	206	206	173	173	257	257	-9	-9	297	297	202	204	307	310	254	256	150	156	175	178
18-090-09	5	194	212	126	126	226	232	268	278	213	215	172	180	197	200	281	287	175	175	304	306	-9	-9	171	175	186	188	329	331	182	206	173	173	257	257	186	194	-9	-9	198	204	307	310	260	260	153	153	-9	-9
18-090-11	5	212	215	126	126	228	240	268	328	203	213	172	172	191	203	281	281	175	175	304	304	260	263	177	179	184	188	321	335	174	194	164	164	257	341	194	202	-9	-9	196	202	307	318	256	256	150	153	-9	-9
18-090-12	5	212	215	126	126	226	230	243	278	213	221	174	198	191	200	287	287	175	175	304	306	-9	-9	177	177	186	186	323	325	182	182	173	173	259	271	194	202	-9	-9	196	204	310	318	250	250	150	150	-9	-9
18-090-13	5	212	215	126	126	244	244	268	288	213	213	172	198	191	200	287	287	175	175	304	304	257	260	177	179	186	188	321	325	206	206	173	173	259	259	186	194	294	300	196	198	307	310	-9	-9	150	150	-9	-9
18-090-14	5	212	215	126	126	230	234	263	328	213	213	172	174	191	200	287	287	-9	-9	304	304	257	260	177	185	188	188	321	321	-9	-9	173	173	259	323	186	202	276	297	202	206	310	318	258	260	150	150	175	175
15-181-02	5	203	212	124	126	232	238	268	268	209	215	172	180	206	206	287	290	175	175	304	304	257	263	177	177	210	216	311	311	182	194	173	173	257	259	186	194	294	294	204	204	316	316	260	260	150	150	157	175
15-181-03	5	212	212	116	126	228	230	253	258	203	213	178	182	203	206	281	287	175	175	304	304	260	260	175	177	186	186	311	323	182	194	173	173	257	261	194	194	294	297	202	202	-9	-9	258	258	150	150	157	157
1905	5	203	212	126	126	234	244	253	373	211	213	172	172	203	203	287	287	175	179	292	304	257	260	177	177	208	208	321	341	182	182	173	173	259	259	186	186	-9	-9	204	204	-9	-9	256	260	150	150	181	181
1906	5	203	212	124	126	232	232	268	268	211	215	172	182	203	203	287	287	175	175	304	304	260	263	169	175	186	186	321	321	182	182	170	173	257	259	186	194	-9	-9	204	204	295	307	260	260	150	150	181	184
1908	5	212	212	124	126	230	240	258	318	213	215	174	174	-9	-9	287	287	175	175	304	304	257	263	177	177	186	200	321	327	182	182	170	173	257	259	194	214	294	294	202	204	307	316	260	260	150	150	175	175
1909	5	212	212	122	126	234	240	303	303	219	219	174	174	203	203	281	281	175	175	304	304	260	260	179	179	186	208	321	327	182	214	173	173	257	261	186	196	294	294	204	204	316	316	260	260	150	150	157	178
1910	5	212	212	124	124	228	230	243	258	-9	-9	172	182	203	203	287	287	167	175	304	304	260	263	175	175	186	186	321	321	182	182	173	173	259	259	184	186	-9	-9	204	204	-9	-9	258	260	150	150	181	181
08-320-01	5	203	212	116	126	230	238	278	278	213	213	172	174	203	203	281	287	175	175	302	304	257	260	177	177	186	208	323	337	182	182	173	173	259	263	186	194	294	294	204	204	-9	-9	258	260	150	150	175	178
08-320-02	5	212	212	122	126	220	234	243	268	215	215	172	172	203	203	281	287	175	175	304	304	260	263	-9	-9	-9	-9	323	333	182	182	173	173	259	269	184	186	294	294	204	204	-9	-9	260	260	150	150	175	181
08-320-03	5	203	212	116	126	230	238	278	278	213	213	172	174	203	203	281	287	175	175	302	304	257	260	177	177	186	208	323	337	182	182	173	173	259	263	186	194	294	294	204	204	-9	-9	258	260	150	150	175	178
08-321-01	5	212	212	124	126	226	234	268	278	-9	-9	172	172	203	203	287	290	175	175	304	304	263	263	175	177	206	206	321	323	182	210	173	173	259	259	194	194	294	294	204	204	304	316	258	258	150	150	157	181
08-322-01	5	212	212	124	130	220	232	268	268	213	215	170	172	203	203	281	287	175	175	304	304	260	260	-9	-9	210	210	321	327	182	194	173	173	259	261	186	194	294	294	204	204	289	295	260	260	150	156	175	178
14-001-02	5	203	203	122	122	216	216	-9	-9	211	213	174	174	203	203	287	287	175	175	304	304	260	266	177	177	186	186	321	321	178	226	167	173	257	257	186	194	294	294	204	206	316	316	258	260	156	156	172	175
14-001-03	5	203	212	124	126	232	240	-9	-9	213	213	172	172	203	203	281	287	173	175	304	304	260	263	177	177	186	186	323	327	178	234	173	173	257	259	186	194	294	294	204	204	304	316	256	260	150	150	178	178
14-001-04	5	212	215	124	124	220	234	268	268	213	215	172	174	203	206	287	287	175	175	304	304	260	266	177	177	186	186	321	333	178	178	173	173	257	257	186	194	294	294	202	204	304	316	256	260	150	150	178	181
14-001-06	5	212	212	124	126	234	242	288	293	213	213	176	176	194	203	281	287	175	179	304	304	260	263	177	177	206	206	321	331	178	178	173	173	259	261	194	194	294	294	204	204	316	316	260	260	150	156	178	181
14-001-07	5	212	212	126	126	220	232	243	258	213	213	172	174	203	206	281	281	175	175	304	304	263	263	175	177	186	186	321	327	178	178	173	173	257	257	184	184	294	294	204	204	316	316	-9	-9	150	150	175	175
14-001-08	5	212	212	126	126	232	234	288	293	213	215	176	176	194	206	281	287	175	179	304	304	260	263	177	177	206	206	321	321	178	178	173	173	259	261	184	194	294	294	204	204	316	316	-9	-9	150	150	175	181
14-001-09	5	203	212	124	126	222	232	253	258	215	219	172	172	203	203	287	287	175	181	304	304	254	266	177	177	216	216	321	333	178	194	173	173	257	259	184	184	294	294	202	204	316	316	258	260	150	150	175	181
14-001-10	5	212	212	122	126	-9	-9	253	328	215	215	174	176	203	203	287	287	175	175	304	304	260	266	179	179	186	186	321	323	178	178	173	173	257	259	184	186	294	294	204	204	316	316	260	260	150	153	175	181
18-413-01	6	212	212	120	120	234	252	243	358	211	211	172	180	188	191	287	287	265	271	302	302	254	254	173	173	198	202	331	331	-9	-9	164	164	257	259	186	186	279	279	202	202	304	307	254	260	150	150	163	178
18-413-02	6	212	212	120	120	228	254	243	243	211	215	168	174	191	191	287	287	269	269	304	304	257	263	183	183	184	184	331	331	198	198	164	164	257	257	186	186	279	279	196	202	307	307	258	258	150	150	184	190
18-413-03	6	212	212	120	120	232	246	243	358	211	211	168	172	191	191	287	287	175	267	302	302	254	260	179	179	184	184	331	339	198	198	164	164	257	259	186	186	279	279	196	196	298	307	254	258	150	150	178	193
18-413-04	6	212	212	120	120	226	256	243	358	213	215	168	174	191	191	287	287	261	261	302	304	260	260	173	175	192	198	329	331	198	198	164	164	257	257	186	186	279	279	196	202	304	310	254	256	150	150	178	193
18-413-06	6	212	212	120	120	-9	-9	358	358	215	215	-9	-9	191	191	287	287	-9	-9	304	304	260	260	175	177	198	198	315	331	198	198	164	164	259	259	186	186	279	279	198	206	304	307	258	258	150	150	184	190
18-413-07	6	212	212	120	120	-9	-9	-9	-9	-9	-9	-9	-9	191	191	287	287	175	265	304	304	257	257	173	173	184	184	329	335	198	198	164	164	257	259	186	186	279	291	198	202	307	310	258	260	150	150	199	199
18-413-09	6	212	212	120	120	226	226	348	358	-9	-9	172	172	191	191	287	287	-9	-9	302	304	260	260	173	173	184	192	331	331	198	198	158	164	257	259	186	186	291	291	196	196	307	313	254	258	150	150	181	184
18-413-10	6	203	212	116	120	238	258	243	243	211	213	180	180	191	191	287	287	261	263	302	304	260	260	175	175	184	198	329	329	198	206	164	164	257	257	186	186	279	279	196	196	304	307	256	258	150	150	178	196
18-413-11	6	203	212	116	120	226	234	358	358	211	211	168	172	-9	-9	287	287	267	267	304	304	260	260	173	175	184	198	331	333	194	198	164	164	257	259	186	186	279	279	196	198	304	307	252	258	150	150	178	190
18-413-12	6	212	212	120	120	234	240	243	358	215	215	168	172	191	191	287	287	267	267	302	302	254	260	175	175	184	198	331	333	198	198	164	164	259	261	-9	-9	279	279	196	202	304	307	256	258	150	150	178	181
18-413-13	6	212	212	120	120	228	244	243	358	205	211	168	172	191	191	287	287	269	269	302	302	260	260	173	173	184	204	329	331	198	202	164	164	257	259	186	186	279	279	196	196	298	307	256	258	150	150	163	178
18-413-14	6	212	221	116	120	236	246	243	358	211	213	168	172	191	191	287	287	175	263	304	304	260	260	177	177	184	184	323	335	194	198	164	164	259	263	186	186	279	279	202	202	298	307	256	258	150	150	190	193
18-413-15	6	212	212	120	120	226	230	358	358	211	213	168	172	191	203	287	287	263	269	302	302	257	260	173	173	198	204	329	331	198	198	164	164	257	265	186	186	279	279	196	202	304	307	258	258	150	150	193	211
18-413-16	6	212	212	120	120	230	246	243	358	211	213	172	180	191	191	287	287	265	265	302	302	260	263	177	177	178	184	329	329	194	198	158	164	257	259	186	186	279	291	196	196	307	307	258	258	150	150	187	190
18-413-17	6	212	212	120	120	226	234	318	358	203	211	174	180	191	191	287	287	175	267	302	302	257	260	175	175	184	192	329	337	-9	-9	164	164	257	257	186	186	279	279	196	202	304	307	254	256	150	150	169	190
18-413-18	6	212	212	120	120	234	238	298	358	211	215	168	168	191	191	287	287	177	263	304	304	260	260	175	175	184	198	331	337	190	206	164	164	257	257	186	186	279	291	196	196	304	307	256	258	150	150	169	199
18-413-19	6	212	212	120	120	240	254	358	358	211	213	172	178	191	191	287	287	255	271	302	304	260	263	173	173	198	200	331	331	194	198	164	164	257	261	186	186	279	279	196	198	304	307	258	260	150	150	178	184
